# Supplementary material for: De novo transcriptome analysis of Hevea brasiliensis tissues by RNA-seq and screening for molecular markers
Source: BMC Genomics. 2014 Mar 26;15:236. doi: 10.1186/1471-2164-15-236 (PMC4051172; doi:10.1186/1471-2164-15-236)
Supplement: Additional file 1: Table S1 — Characteristics of SNP loci developed in Hevea. The 454-data generated can be accessed and downloaded at http://scarecrow.fmrp.usp.br/heveabr/. [file 1471-2164-15-236-S1.XLSX]

## Sheet: Feuil1
Table 1 supp : Characteristics of SNPs loci developed in Hevea
1: Hevea EST ID in GenBank with a high identity with 101-pb sequence ;* PIC = polymorphism information content; **H = heterozygosity
Name	Type of SNP	Contig	GenBank ID1	PR255	CMB114	RRIM600	CMB104	PB314	PFB5	PR107	Fx3899	FDR5597	IRCA130	PUA8	IRCA109	F4542	FDR5788	PB260	PA31	PB217	MDF180	RRIC100	Fx2784	PMB1	PB235	GT1	NCBI Reference Sequence	Best BLASTX hit	Organism	E-value	PIC*	H**
sHbCIR0002	TGCAAAGGATTCTGCCCGACGCCCGGTGGGAATAGTACTTCAAGGCGGCC[M]GCGCGGCTCGTCCGCCGCGGGGGCTTGGCCAACGGCACGTGCCTCTGGGG	contig15618	HS998821.1	AC	CC	AC	CC	AC	CC	CC	AC	AC	AC	CC	CC	CC	AC	CC			CC	CC	CC	CC	AC	CC	XP_002489002.1	hypothetical protein SORBIDRAFT_0531s002010	Sorghum bicolor	2e-06	0.264468	0.313659
sHbCIR0003	ATCCCATAAGATCCATCAGAATACACTCCCATAGAAACCCATGTTCCCTT[R]GGTGTCCCAAGAACCCAATCACGTATATGATCACAAGCCGCACTTGCAGC	contig02588	_		GG	GG	GG	AG	GG		GG	GG	GG	GG	GG		AG			GG	GG	AG	AG	GG	GG	GG	XP_002511634.1	malate dehydrogenase, putative	Ricinus communis	2e-174	0.178022	0.197531
sHbCIR0004	AACCTTATTGGATGTGTTGGTGCAAGATCCGCAAGTGCTATATCCTGAGC[R]GCCTTATAAGCTAGCATAGTATCCTCAGCAGCAGCTTTTCTCTCATCACC	contig04140	_	AA		GG	AA	AA	GG	GG	AG						AG	GG	AA	AA		AA	AG	AA	AG	AG	XP_002514016.1	14-3-3 protein, putative	Ricinus communis	4e-134	0.366056	0.482422
sHbCIR0005	ATCACAACATCATCTCCATACACCGAAGTCCTATGATACGCGGCGCTATC[Y]CCAGCCAAGCACGCCGATGCTGAGAGGGAAGAACTCATAATTGTGCGAAG	contig00734	HO213977.1	CC	CT	CT	CT	CC	TT	CC	TT	CC	CC	TT	CC	TT	CT	CT	TT	CC	CT	CT	CT	CC	CC	CC	XP_002518136.1	3-ketoacyl-CoA thiolase B, putative	Ricinus communis	0	0.362906	0.476371
sHbCIR0006	GTGCTTTCCATGGCTAATGCTGGTCCCGGAACCAATGGATCTCAGTTCTT[Y]ATTTGTACTGCTAAGACCGAGTGGCTTGATGGGAAGCACGTGGTGTTTGG	contig04694	JG009513.1	CC	CC	CT	CC	CC	CC	CC	CC	CC	CC	CC	CC	CC	CC	CC	CC	CC	CC	CC	CC	CT	CC	CC	XP_002510543.1	cyclophilin, putative	Ricinus communis	2e-82	0.0797167	0.0831758
sHbCIR0007	AACATTAACAGCATTGACAGAGCCCAAATAACTATAGCTTTTGTATGCAG[Y]TGATCCACCTGCGGTGTTGGAGATACCCCTGAAGACGATAATGTTTTCCA	contig03821	_	CT	CT	CT	CT	CT	TT	CT	CT	CT	CT	TT	CT	TT	TT	CT	TT	CT	TT	CT	CT	TT	CT	TT	XP_002520036.1	mta/sah nucleosidase, putative	Ricinus communis	3e-74	0.342925	0.439509
sHbCIR0008	ATGCTAGTAGAAGATGTCATGTAGTGTGTGTAACGATTACATGGGAACTG[W]CCAGCATTGTATATAGTGAAGTCCGGAGTACCAAAATTCTCCAGCTCTTC	contig00323	_	AT	AT	AT	AT	AT	AT	AT	AT	AT	AT	AT	AT	AT	AT	AT	AT	AT	AT	AT	AT	AT	AT	AT	XP_002528904.1	Phosphoenolpyruvate carboxykinase	Ricinus communis	0	0.375	0.5
sHbCIR0009	ATCTGCCTCGTCATCTTCAGATCTGCCCCATCTACCGCCAAGTGCCATAG[Y]CATCATCTCATATATCTTGTTACCCAACTCAGCTGGGCTGTCAGGCGAAA	contig02032	_	TT	CT	TT	TT	CT	CT	CT	CT	CT	CT	CT	TT	CT	CT	CT	CT	CT	CT	CT	CT	CT	CT	CT	XP_002514573.1	heat shock protein, putative	Ricinus communis	4e-166	0.367324	0.484877
sHbCIR0010	TGAATTGGGGTGTTCCATCCGGTCTCCTCATTCTTTTTAGTGAGTAGTTC[R]TTAAGAAGCTTCACATCTTCAAACTCTCCTGTCAGGGTTGATCCCAAAAT	contig00944	_	AG	AG	AG	AG	AA	GG	GG	GG	AG	AA	AG	AA	GG	AG	AA	AG	AG	AA	AG	AG	GG	AA	AG	XP_002318327.1	predicted protein	Populus trichocarpa	0	0.374527	0.499055
sHbCIR0011	CATCAATGATTTTCCGAGTGTATGCTAACTTGATACGGCTTCCCAATCCA[Y]AGCTGCCACCTGACCAGCCAGTATTGACAAGCCATCCTGTAGCCCCATAC	contig00208	EC607781.1	TT	TT	CT	TT	CT	TT	TT	TT	TT	TT	TT	TT	TT	TT	TT	TT	CT	TT	TT	TT	TT	TT	TT	XP_002509997.1	Phosphoenolpyruvate carboxykinase	Ricinus communis	0	0.114495	0.121928
sHbCIR0012	GGCTATAATTGGCTTCAGATAATCAACATAAGGGGTCCTAGCCCTCTCCT[S]GCGGCTCATGCTCATTCTCGCCTCTCTTTGCTTCCTATCATGGTACTGTT	contig00386	_	CG	CC	CG	CC	CG	CC	CC	CC	CC	CC	CC	CC	CC	CC	CG	CC	CC	CC	CC	CC	CC	CC	CC	XP_002529741.1	isocitrate lyase, putative	Ricinus communis	0	0.146183	0.15879
sHbCIR0014	AGCCTTCTGTTTCTCTTTCTCAATGCCAAACTTTGGCTTCCACTTTGTCT[S]CCTGAGTGACTCTGCAACCTTTTCATTGTCTGCAATCAAGATATTTCCAA	contig00599	_	GG	GG	CG	CG	CC	CG	GG	CG	CG	CG	GG	GG	GG	CC	CG	GG	CG	GG	CC	CG	CG	CG	CG	XP_002511066.1	calnexin, putative	Ricinus communis	0	0.362906	0.476371
sHbCIR0016	CTATCTGTTTTATCTAAACCAGAGGATTTTCTGTTTGAAGCTCTTGCTTT[Y]GCAGCTTTTCTTGCCCTTTTATCTTGTGCTGGGGTTTGTATTTTCATGAT	contig00764	EC607832.1	CT	TT	CT	TT	TT	TT	CC	CT	CT	CC	CC	TT	CC	CT	CT	CC	TT	TT	TT	TT	CT	TT	CT	XP_002528841.1	conserved hypothetical protein	Ricinus communis	3e-160	0.362906	0.476371
sHbCIR0019	TGAATCTTCATCTTCCGCTGATCCACCACCTGGGGCTCCACCAGATCTCT[K]ATATACAGACGTGATGATTGGGTTGCAAACAGCTTCAACCTCCTTGAGCT	contig00331	_	TT	GT	TT	TT	TT	GT	GT	GT	GT	GT	GT	TT	GT	GT	TT	GT	GT	GT	GT	GT	TT	GT	GT	XP_002518865.1	heat shock protein, putative	Ricinus communis	0	0.350771	0.453686
sHbCIR0020	TATGCTGTGGCGATGAAGCTCAAGAGCTTGTTAAGTGAGCACAAGAATGC[R]AAATTTGTAGTCACTGGACATAGCTTAGGAGGAGCACTCGCCATACTTTT	contig00749	_		AG	AG	AG	AG	AG	AG	AG	AG	AG	AG	AG	AG	AG	AG	AG	AG	AG	AG	AG	AG	AG	AG	XP_002533321.1	triacylglycerol lipase, putative	Ricinus communis	0	0.375	0.5
sHbCIR0021	TAGGCTTGTCCTCCTCAACCAGCCCAACCGTAGAGGCAGAACCAGAGCCA[Y]CCTCATCTGGACCCCATTCGTCGTCATCTTCCACGGCCCGAACCAAGAAG	contig02690	JG000821.1	TT	TT	TT	TT	TT	TT	TT	TT	TT	TT	TT	TT	TT	CT	TT	TT	TT	TT	TT	TT	TT	TT	TT	XP_002524410.1	Plastid-lipid-associated protein, chloroplast precursor, putative	Ricinus communis	9e-115	0.0416285	0.0425331
sHbCIR0025	GCCTTCAGTTTTTGCAGCTGCTGATGTGAAGGTAACTGCATTTGTTGGAT[S]GTCCCTTACAGTCAAGCTTAGAACTTCAGACCTTGAATAATGCCCAACCA	contig01629	JG294590.1	CG	CG	CG	GG	GG	GG	CG	CG	CG	GG	GG	CG	GG	CG	GG	GG	CG	GG	GG	GG	CG	CG	GG	XP_002523857.1	Nitrilase, putative	Ricinus communis	0	0.297685	0.363894
sHbCIR0026	GTGGGCTATGCAACGGTGACATCCCTAGGCGGATTCGACACATGTTACTC[Y]GTACCAATCGTAGCACCCACCATAAAATTCATGTTCTCCGGCATGAATGT	contig01386	_	CC	CC	CT	CT	CC	CT	CC	CT	CT	CT	CC	CT	CC	CT	CC	CT	CT	CC	CC	CC	CT	CC	CC	XP_002513044.1	Aspartic proteinase nepenthesin-1 precursor, putative	Ricinus communis	0	0.297685	0.363894
sHbCIR0028	CTCAAGAGGGGTGGCAATGGCAGGTTTTTAAAGACAGCTGCATACGGGCA[Y]TTTGGCAGGGATGACGCTGATTTCACTTGGGAGGTGGTAAAGTCCCTCAA	contig01449	_	CC	TT	CT	CT	CT	TT	CC	CC	CC	CT	CC	CT	CC	CT	TT	CC	CC	CT	CT	TT	CT	CC	CC	XP_002280106.1	PREDICTED: hypothetical protein	Vitis vinifera	0	0.357408	0.465974
sHbCIR0029	TCATCGCTGCAGGTCCAATCAAACGAGTCAGTCGTCAAGACTGGGACAAC[Y]ACAGACAGGATTGGGACAGCTGGTCTGTACTTGGCTACCAACTTAGCTGT	contig00501	_	CT	TT	TT	TT	TT		TT		TT	TT		TT		TT	TT		TT			TT		TT	TT	XP_002270400.1	PREDICTED: hypothetical protein	Vitis vinifera	0	0.0623679	0.0644444
sHbCIR0030	GAGACTGTCACAAACGATGAGATTGCAGCTGATCTTAAGGAGCATGTAAT[M]AAGCCTGTTATTCCTGAAAAGTATTTGGACGAGAAGACCATCTTCCATCT	contig01449	_	AA	CC	AC	AC	AC	CC	AA	AC	AA	AC	CC	AC	CC	AC	CC	CC	AA	CC	AC	CC	AC	AA	AC	XP_002280106.1	PREDICTED: hypothetical protein	Vitis vinifera	0	0.370711	0.491493
sHbCIR0031	GTCATGTAGTTCTTGGTGATGTGAACAACAAGCTTGTCCATGAAAGCAGG[R]GCAATGTAGAAACCATCCATGTTGTTGTCCAAGTTGTATTGACGAAGCCC	contig01056	_	GG	AG	GG	AG	GG	AG	GG	GG	AG	AG	AG	AG	AG	AG	AG	AG	GG	AG	AG	AG	AG	AG	AG	XP_002312110.1	predicted protein	Populus trichocarpa	0	0.357408	0.465974
sHbCIR0033	TTGCAGAAAGATGTTAAATGGCCTATTGGATGGCCCGTTGGTGGTTACCC[W]GGCCCTCAGGGACCATACTACTGTAGTATTGGTGCTGATAAGTCCTTTGG	contig01963	JG011390.1	AA		AA	AA	AA	AT		AT				AA			AT						AA	AA		XP_002263856.1	PREDICTED: hypothetical protein	Vitis vinifera	0	0.222488	0.255
sHbCIR0034	CGCAATGTGGTAATTGAACAAAGTTTTGGTGCCCCCAAAGTGACAAAGGA[Y]GGCGTGACTGTTGCAAAGAGCATTGAATTCAAGGACAAAGTCAAGAATGT	contig07061	JG006890.1	CT	TT		TT	CT	TT	CT	CT		CT	TT	CT	TT	TT	CT	TT	CT		TT	CT	TT	CT	CT	XP_002518171.1	chaperonin-60kD, ch60, putative	Ricinus communis	6e-93	0.319249	0.39875
sHbCIR0035	CCCATCATTGAGCTTGCAGGAGGCACCTGGTGGGAGCAGCCTGGTATAGA[M]TCGGTTCTTGACATTACCGCTTGTCTAAAGGACGGCAATCTTGTTAGTTC	contig01627	_	AC	AC	AC	AC	AC	AA	AC	AC	AC	AC	AA	CC	AA	AA	CC	AA	CC	AA	AA	AC	AA	AC	CC	XP_002881620.1	yellow-leaf-specific gene 5	Arabidopsis lyrata subsp. lyrata	9e-136	0.367324	0.484877
sHbCIR0036	TCACTGACCACACTTCCATTAACACCAGCATTCTTGGCAATTAATTTGAG[Y]GGGTAGCTGAGAGCCCTCTTCACAATATCTGCTCCAACCTTTTCTTCGTC	contig00352	_	CT	CT	CT	CT	CT	CT	CT	CT	CT	CT	CT	CT	CT	CT	CT	CT	CT	CT	CT	CT	CT	CT	CT	XP_002523404.1	rubisco subunit binding-protein beta subunit, rubb, putative	Ricinus communis	0	0.375	0.5
sHbCIR0037	TTAGCAACAGTCACACCATCATTAACTATTTTGGGAGAGCCATACTTGCT[Y]TCAAGAACAACATTTCGGCCTTTAGGTCCAAGAGTAACCCCAACTAGATC	contig00352	_	CT	CC	CT	CC	CT	CC	CT	CT	CT	CT	CC	CT	CT	CT	CT	CC	CT	CC	CC	CT	CC	CT	CT	XP_002523404.1	rubisco subunit binding-protein beta subunit, rubb, putative	Ricinus communis	0	0.342925	0.439509
sHbCIR0038	GGTTTACATGCATTGCGAAGGTTGTGCCCGCAAGGTCCGAAGATGCCTAA[R]GGGCTTTGAAGGGGTTGAAGATGTAATCACTGATTGCAAGACTAGTAAGG	contig03675	JG295799.1	AG	AG	AG	AG		AG				AG	AG	AG			AG	AG		AG		AG	AG		AG	XP_002511150.1	metal ion binding protein, putative	Ricinus communis	4e-62	0.375	0.5
sHbCIR0039	CATGCTGTGGATTGGCCACAGATGGAGACAGCTGAAAATGCAACGCTAAA[Y]TCCCTGCTCTCCCTGATGATACCGTCGTTTTGGGCAGCAAATGGCGTGAA	contig05031	_	CT	CT	CT	CT	CT	CC	CT	TT	CT	CT	TT	CT	TT	CT	CT	TT	TT	CT	CC	CC	CT	CT	CC	XP_002525871.1	Alpha-amylase/subtilisin inhibitor precursor, putative	Ricinus communis	8e-69	0.374527	0.499055
sHbCIR0040	TCATCATGCTCTGAGTTTTGAGAAGATAGATAGAAAGCAGTAACAGTTCC[R]GCTGAATCCCCAGGAACCAACTTCATTTGCATACTGAAGTGGCCGAACAA	contig03524	_	AG	AA	AG	AG	AG	AA	AA	AA	GG	AA	AA	AG	AA	AA	AA	AA	AG	AA	AA	AA	AG	AA	AA	XP_002512703.1	Xyloglucan endotransglucosylase/hydrolase protein A precursor, putative	Ricinus communis	2e-159	0.265213	0.314745
sHbCIR0041	CTACTGCCAAGCCAAAGGAAACCAAGTCGACGAAGGCCGCTACCGCTGCT[W]CAGCCAAGACGAAGGCAGCTGCTAAGCCTAAGGCGAAGCCAAAGCCGAAG	contig03160	EC607673.1	TT	AA	AA	AA	TT	AA	TT	AA	TT	AT	TT	TT	TT	AT	TT	AA	AT	AT	TT	AT	TT	AT	TT	XP_002306824.1	histone H1	Populus trichocarpa	9e-18	0.362906	0.476371
sHbCIR0042	GAGATCGAAGCCTCATTGCCTAGTCTCACAGCATGAACACCATGAGCCAC[W]GCAAAATACATCCCACCAGGTTGTGGACCAGCAGAGATGTATTCCACTAA	contig05541	JG295522.1	AA	AA	AT	AA	AT	AA	AA	AA	AA	AA	AA	AT	AA	AA	AA	AA	AA	AA	AA	AA	AA	AA	AA	XP_002517797.1	conserved hypothetical protein	Ricinus communis	1e-137	0.114495	0.121928
sHbCIR0043	GTTGCTTGTTGCGATTGGTTTCTTCTTGTGGAAATTGGAGCTAGATCTGA[W]CTGGAACTCAGAGGAATCGATTCGATTCTTCAACTGCCGGATCTGTTCCA	contig00489	_	AT	AT	AT	AT	AT	AT	AT	AT	AT	AT	AT	AT	AT	AT	AT	AT	AT			AT	AT	AT	AT	XP_002518322.1	bromodomain-containing protein, putative	Ricinus communis	0	0.375	0.5
sHbCIR0044	CTGGTGGACAGAGGAGCTGTCTATTTTAGATGTAGAATTTCTGGGGAAAA[Y]CATTTCTGCAATGAAGAAACGGGGAGCCAAAGCACTAACCCTAGCGAATG	contig00704	_	TT	TT	CT	CT	CT	CC	CT	CT	CC	TT	TT	CT	TT	TT	TT	TT	CC	TT	CC	CT	TT	TT	TT	XP_002319980.1	predicted protein	Populus trichocarpa	0	0.342925	0.439509
sHbCIR0045	GAGAAGGTAGTGCGCGATACTTGCCGTTCTATTGGATTCACCTCCGATGA[Y]GTGGGTCTTGATGCTGACAATTGTAAAGTGCTCGTCAATATTGAGCAGCA	contig01449	_	CC	TT	CT	CT	CT	TT	CC	CT	CC	CT	TT		TT		TT	TT				TT	CT	CC	CT	XP_002280106.1	PREDICTED: hypothetical protein	Vitis vinifera	0	0.367959	0.486111
sHbCIR0046	TGCTTAAGGACTTGACCGTAAAAGATACCTTGACAGATGTGATTATACCT[R]CATTTGACATCAAGCTTCTTCTCCCAGTCATCTTCTCATCTGATGATGCG	contig02035	JG011206.1	AG	AG	AG	AA	AG	AA	AA	AA	AA	AG	AA	AG	AA	AA	AG	AA	AA	AA	AA	AA	AG	AA	AG	XP_002310157.1	predicted protein	Populus trichocarpa	3e-83	0.265213	0.314745
sHbCIR0047	ATCTAAAGGTAGATGATAGATAAGTATTATACCTTTGGTGGTCGAATTCA[Y]GAAGGACAATCCCGATTCCTGCATGGCTGTTGCCTTGTTTGCCTTAGTTG	contig02147	JG002279.1	TT	TT		TT	TT	TT			CT	TT	TT		TT		CT	TT				TT	TT		TT	XP_002510378.1	conserved hypothetical protein	Ricinus communis	9e-09	0.123855	0.132653
sHbCIR0048	TTTTCCACCAGCTGATGGACAGACAAAGTGGCATTGTAAGGTTCCACAAC[Y]GTATCAGAGACCTTGGGAGAGGGGAACACCGAAAAAGTCAACATCATCCT	contig02887	_	CT	TT	CT	TT	TT	TT	TT		TT	TT	TT	TT	TT	CT	TT	TT	TT	TT	CT	TT	CT	TT	TT	XP_002510784.1	tubulin beta chain, putative	Ricinus communis	0	0.181156	0.201446
sHbCIR0049	ATGAAAGGTGTGGAATCAGCTGAACCAGATCTAAAGAGCTCACAGGTGAC[R]GTGAAGGGGGTATTTGATCCTCCAAAACTAGCCGAATACGTGTATAAGAG	contig03675	_	AA	AA	AG	AG	AG	AA	AA	AA	AG	AA	AA	AG	AA	AG	AG	AA	AA	AA	AA	AG	AG	AG	AG	XP_002511150.1	metal ion binding protein, putative	Ricinus communis	4e-62	0.297685	0.363894
sHbCIR0050	CTCTCGCAGGACAATATCACTCTAGCCACTGACTCAGTACCTGGCTACAC[Y]TTTGGTTGCATTACAAAAGCCACAGGCAGATCAGTCCCTCCCCAGGGGCT	contig01386	_	CC	CT	CT	CT	TT	CC	CC	CC	CC	CC	CC	TT	CC	CT	CC	CC	CC	CC	CC	CC	CC	CC	CT	XP_002513044.1	Aspartic proteinase nepenthesin-1 precursor, putative	Ricinus communis	0	0.265213	0.314745
sHbCIR0051	TTGGGAGAGCCATACTTGCTCTCAAGAACAACATTTCGGCCTTTAGGTCC[R]AGAGTAACCCCAACTAGATCTGCAAGTTTATTCACGCCAGTTTGCAATTT	contig00352	_	AG	AG	AG	AG	AG	AG	AG	AG	AG	AG	AG	AG	AG	AG	AG	AG	AG	AG	AG	AG	AG	AG	AG	XP_002523404.1	rubisco subunit binding-protein beta subunit, rubb, putative	Ricinus communis	0	0.375	0.5
sHbCIR0052	TATCAGATGACAAAATTGGCAATCATCCCATGTACGGTTCTTTTGGAGAC[R]CTTTTCTTCAGGAAGAGATTCAGCCGGAATATCCAGCTTTCACTGGCGAT	contig05659	_	AA	AG	AG	AG	AG	GG	AA	AA	AG	AA	AA	AA	AA	AA	AG	AA	AA	AG	AA	AG	AA	AG	AA	XP_002518283.1	UDP-glucuronic acid/UDP-N-acetylgalactosamine transporter, putative	Ricinus communis	5e-99	0.297685	0.363894
sHbCIR0053	ACTTGTTTCCATTGAGGCTTGTCACCGATAGGTGGGCGAGTGAGTTCGAT[R]GCAACAGGCCTCAGTATGCTATCATTCACAAGGAAGAACAAAGTCCTGGA	contig00100	_	AA	AA	AG	AA	AG	AA	AA	AG	AA	AA	AA	AG	AA	AA	AA	AA	AA	AA	AA	AA	AA	AA	AA	XP_002513228.1	lipoxygenase, putative	Ricinus communis	0	0.146183	0.15879
sHbCIR0054	CCGGGCTCACGCCCTAGGCTTCGTCACTGACCTCCACGGCCGCCTACTCC[Y]CAGGGCATCGTTTCTACCCTGAGGGCGGGGTATGGGCGGTACGCTTGAGC	contig04915	_	CC	CC	CC	CC	CC	CC	CC	CC	CT	CC		CC		CC	CC	CC	CC	CC	CC	CC				XP_003064993.1	predicted protein	Micromonas pusilla	4e-22	0.0525537	0.0540123
sHbCIR0055	ATGGCTGATGATGCTCGACAACCTTTGAGTCGAGTGGTGCCTATTTCTTC[M]TCTCACCTGACCCCATATCGTGTTGTAATCATTCTCCGGCTTATTATTTT	contig00033	_	AA	AC	AC	AC	AC	CC	AA	CC	AC	AA	CC	AC	CC	AC	AA	CC	AA	CC	AA	AC	AC	AA	AA	XP_002515536.1	Cellulose synthase A catalytic subunit 6	Ricinus communis	0	0.373102	0.496219
sHbCIR0056	ATTTTACATCTCCTGAAGGGATACCTGGAGTGCCTGAAACAAATTTCAAC[R]ATCGTCCTAACTCCTTCAAAGTACTCTCTCCAGCTCGTACTTGTGTGGCT	contig00056	_	GG	AA	AG	AA	AA	AA	AG	AA	AG	AG	AA	AG	AA	AG	AG		AA	AA	AG	AG	AG	AG	AA	XP_002510672.1	starch branching enzyme II, putative	Ricinus communis	0	0.32966	0.416322
sHbCIR0057	CGTTTCTCCTCAGTGTAGGCGAAGTATATGCTCTCATCAGCACCAGGGGA[R]ACGATGTTGAATTTGGGATCAAAGACATCAATACCATGAACAACACGGTA	contig00060	KC832927.1	GG	AG	AG	GG	GG	GG	GG	AG	AG	AG	GG	AG	GG	GG	AG	GG	AG	GG	AG	GG	GG	GG	GG	XP_002324136.1	hypothetical protein POPTRDRAFT_835735	Populus trichocarpa	0	0.265213	0.314745
sHbCIR0058	GTCACTTTCATCGGGCTCAACAAAATCTCAAAGGAAGAGGGCTAAATCTC[S]TTCAAAGTGTAGAGGCGATACCCTGATGGATGCTGTGGATGAAGGATTTG	contig00070	_	CG	GG	CG	CG	CG	GG	GG	GG	GG	GG	GG	CG	GG	GG	CG	GG	GG	GG	GG	GG	GG	CC	GG	XP_002532957.1	conserved hypothetical protein	Ricinus communis	0	0.246054	0.287335
sHbCIR0061	CCTATACCTCTGTCACGAATAGAAAGAATTTTGTTTTGTTTGTCCAGCTT[R]ATCTGAATGTCAAGCTTGGTGTTATCCCCTTCACCCAAAACCTCTTTATC	contig00128	_	GG	GG	AG	AG	AG	AG	AG	AG	AA	AG	AA	AG	AA	AA	AG	AG	AA	AG	AA	AA	AA	AG	AG	XP_002307732.1	predicted protein	Populus trichocarpa	0	0.357408	0.465974
sHbCIR0062	ATGCATTTCTTCACAAGGTTCTTCCTAATAACCTTGAGAATTTTGTTCTG[Y]TGAAGCATCTCACGAGAAATGTTAAGAGGCAGATCATCAGAATCAACAAC	contig00138	GR305475.1	CC	TT	CC	TT	CT	TT	CT	CT	CT	CT	TT	CC	TT	CC	CT	TT	CC	TT	TT	CT	TT	CT	CT	XP_002513649.1	heat shock protein, putative	Ricinus communis	0	0.367324	0.484877
sHbCIR0063	CTTGGGATGGATGTGTCACACGGCTCTCCTGGGCATTCTGATGTCCCATC[K]ATTGCTGCGGTGGTCAGTTCCAGGAATTGGCCATTGATTTCTCGTTATAG	contig00139	_	GG	GG	GT	GG	GT	GG	GG	GG	GG	GG	GG	GG	GG	GG	GG	GG	GG	GG	GG	GG	GG	GG	GG	XP_002527764.1	eukaryotic translation initiation factor 2c, putative	Ricinus communis	0	0.0797167	0.0831758
sHbCIR0064	TCATCATCAACAATCATCATTTTTGTATGAACATAAATCATGAAGCGCCG[K]GCCTCCTGAGCTCTCATGTAATCTGAATCAGACTCTGGTCTTTCCGAAGG	contig00142	_	TT	GG	GT	GG	GT	GG	TT	GG	GG	GG	GG	GG	GT	GT	TT	GT	GG	GG	TT	GT	GT	TT	GT	XP_002517625.1	phopholipase d alpha, putative	Ricinus communis	0	0.362906	0.476371
sHbCIR0065	CTCATGTAATCTGAATCAGACTCTGGTCTTTCCGAAGGTTCATATTCACC[R]CTCTTCTTCACTTCGCGGTTCCCAAGACAAAAAAATGTCAAGTAGTTTCG	contig00142	_		GG	AG	GG	AG	GG	AG	GG	AG	AG	AG	GG	AG	AG	AG	AG	GG	AG	AG	AG	AG	AG	AG	XP_002517625.1	phopholipase d alpha, putative	Ricinus communis	0	0.355713	0.46281
sHbCIR0066	GGAACGGCTCCGAGTTTCTCCTCAACCTTTGGAGGATCTACAGGATTCTG[W]GGATCACTCTCTGCATTTGCTTGCAAATTCCGTCCTTGATCTGAGATGAG	contig00146	_	TT	TT	AT	TT	TT	TT	TT	AT	AT	TT	TT	TT	TT	TT	TT	TT	AT	TT	TT	TT	TT	TT	TT	XP_002510550.1	endoplasmin, putative	Ricinus communis	0	0.146183	0.15879
sHbCIR0067	GTAAATGGTGTGGGTATAGCTATATACAGGAAGCCTACTTCCAATGACTG[Y]TATGAGAAAAGATCACAACAAGAGCCTCCACTGTGTGAAGCATCTGATGA	contig00148	_	CT	CC	CT	CT	CT	CC	CT	CT	CT	CC	CC	CT	CC	CT	CT	CC	CT	CC	TT	CT	CC	CC	TT	XP_002516311.1	ATP binding protein, putative	Ricinus communis	0	0.350771	0.453686
sHbCIR0068	GAAGAAGAGGAAGGTCTCAATGACCACAGCGTTGTGGCCAAGTGCGCTGA[K]ATACAGACTGCAATCTCTGAAGGTGCCACATCTTTTCTGTTCACCGAATA	contig00150	AY514019.1	GT	GT	GT	TT	GT	TT	GT	TT	TT	TT	TT	GT	TT	TT	TT	TT	TT	TT	GT	TT	TT	TT	TT	XP_002273207.1	PREDICTED: hypothetical protein	Vitis vinifera	0	0.224743	0.258034
sHbCIR0069	TTTCCAAGGGTTACATAGGCTGGAAAATCTCGGTCTAGTGTTCCAGCACC[W]ACAGTAGTTATCCAAGGAGCAACGTTGGACAAGCTGCCCTGACTTGGTCC	contig00151	_	TT	TT	AT	TT	AT	TT	TT	AT	AT	AA	TT	TT	TT	TT	TT	TT	AT	TT	TT	TT	TT	AT	AT	XP_002510119.1	Xylem serine proteinase 1 precursor, putative	Ricinus communis	0	0.265213	0.314745
sHbCIR0070	GGATTTACATGTCCAGCTCCATAATCAAATGGTGTTGATGGCTGCCCAGT[R]GACACATCTAGTATGGTTTTCCCATTTTTGTATGTTGTATATGCTGTGGT	contig00151	_	GG	GG	AG	GG	AG	GG	GG	AA	AG	AA	AA	AG	AA	GG	GG	AA	AG	GG	GG	GG	AG	AG	AG	XP_002510119.1	Xylem serine proteinase 1 precursor, putative	Ricinus communis	0	0.362906	0.476371
sHbCIR0071	ATAGCATGTCCATTTGCATTACTCCAGTTCTTATCCTCTAAAGGTGCATT[Y]TCAGGATCATAAAATGCAACCCGATATTCCAACACAGCAGCTGTATAGGG	contig00170	_	TT	TT	CT	CT	CT	TT	TT	TT	TT	CT	TT	CT	CT	TT	TT	TT	TT	TT	TT	TT	CT	CT	CC	XP_002534464.1	cytochrome P450, putative	Ricinus communis	0	0.282375	0.340265
sHbCIR0072	CAGGAGCAGGCACACCCACAGTTCTAGTCACATTTGCAATCCTCACCTCT[Y]GGCTAGGTTCATCATTGGTAGCACTTGCCTCACCAGGCACTACTGAAGCC	contig00172	_	CC	CC	CT	CC	CT	CC	CC	TT	CC	CT	CC	CT	CC	CC	CT	CC	TT	CC	CC	CC	CC	CT	CC	XP_002511320.1	zinc ion binding protein, putative	Ricinus communis	0	0.282375	0.340265
sHbCIR0073	TTCTGGCCCTCCTTCATCCTGGTAACGTAGTCCTTCAAGCTTGTCACCTC[R]TCACCACTCTTGGTTGAGTGATATCGGAGCAGATCAGCCAATTTGGCCCT	contig00177	_	GG	GG	AG	AG	GG	GG	GG	GG	AG	GG	GG	AG	GG	AG	GG	GG	AG	GG	GG	GG	AG	GG	AG	XP_002513649.1	heat shock protein, putative	Ricinus communis	0	0.246054	0.287335
sHbCIR0074	TCCGTCAAGCTTTCAAATCTTATCTTGTCCAATGCATCAGAAGCATTGCT[W]ATAAGCTCACGAAGGAAAATCTCCTTGTTGCTGTAGAAGGTATTGATGAT	contig00177	AF521007.1	TT	AA	AT	AA	TT	AA	TT	AT	AA	AA	AA	AA	AA	AA	AT	AA	AA	AA	AT	AT	AA	TT	AT	XP_002513649.1	heat shock protein, putative	Ricinus communis	0	0.33379	0.42344
sHbCIR0075	TTCCTCTCATTCACTTCTTGACGAGACCCTGACAATCTCTTTGAGATCTC[Y]AACTTGTCCACACTAACATGCTTCTCAACCATTGATTCCATAGAAGGATC	contig00178	_	CC	CC	CT	CC	CC	CC	CC	CT	CC	CC	TT	CC	TT	CT	CC	TT	CC	CC	CT	CC	TT	CC	CC	XP_002524736.1	ATP binding protein, putative	Ricinus communis	0	0.311277	0.385633
sHbCIR0076	CACCAGTGTTTCTGTACTTCCCATCAAAGCCAAATCTAGGATCTTGATAA[S]CAGTAGCAGGCATACCACCTGGCAAAATACCCCTTCCATTTGTATTATTC	contig00181	_	CG	CG	CG	CC	CG	CC	CG	CC	GG	CG	CC	CG	CC	CC	CC	CC	CG	CC	CG	CC	CG	CC	CG	XP_002513402.1	yth domain-containing protein, putative	Ricinus communis	0	0.323274	0.405482
sHbCIR0077	ACGCTTCTCATAAAATCCAAAATCATCCAAAATGCATGTTTTGCTGGAGT[R]GTCTTTGAATATTTTGACCATTTTAAGCCCCAGCTCCAGTTTAACCTCTT	contig00181	_	GG	GG	AG	GG	GG	GG	GG	GG	GG	GG	GG	GG	GG	AG	AG	GG	GG	GG	GG	AG	GG	GG	GG	XP_002513402.1	yth domain-containing protein, putative	Ricinus communis	0	0.146183	0.15879
sHbCIR0078	ATTCCACCAACATATGGTGAGAACTGAGCATCTGTAATGGGTGAAAGGCG[Y]AGACTTGGGCTCAGCAAATAACTTGGAGACATCATGCCCTCATGGTAAGG	contig00205	_	CT	CT	CT	CT	CT	CC	CT	CC	CT	TT	TT	CT	TT	TT	TT	TT	CT	TT	TT	TT	TT	TT	TT	XP_002530639.1	DNA-directed RNA polymerase II largest subunit, putative	Ricinus communis	0	0.323274	0.405482
sHbCIR0079	TTCCTTGTGTCAAACAGATCAAAAGGAGCCCTCTTGGGAGCAAAAAGGAT[R]GCCTTGAACTCAAGTTGGCCCTCCACTGAGAAGTGTTTCACAGCCAAATG	contig00251	_	AG	GG	AG	AG	GG	GG	GG	GG	AG	GG	GG	AG	GG	AG	GG	GG	AG	AG	GG	AG	AG	GG	AG	XP_002532177.1	heat shock protein, putative	Ricinus communis	0	0.297685	0.363894
sHbCIR0080	TTAAGGCGGCGCTCCTCAAGGTACTCAAGTTGGTCTTCCTTGAGGAATAG[M]GTAATTTTTGTACCTCTACCAAGGTTCTCGCCAGAAGTATCTCTGGTGAC	contig00251	_	AC	AA	AC	AC	AA	AA	AA	AC	AC	AA	CC	AC	CC	CC	AA	CC	AC	CC	AA	CC	AC	AA	AC	XP_002532177.1	heat shock protein, putative	Ricinus communis	0	0.373102	0.496219
sHbCIR0081	ACAACCTTTTCTACCTTGTCTCCCAGCACATCCTTGATTACCTTGCAGAG[R]CCCTCAAACTTCTGCTTCAGTTCTTCCTTCTTTTGCTTCTCATCTTCACT	contig00251	_		AG	GG	GG	GG	GG	GG	GG		AG	AG	AG	AG	AG	GG	AG	AG	AG	GG	AG	AG	AG	AG	XP_002532177.1	heat shock protein, putative	Ricinus communis	0	0.336086	0.427438
sHbCIR0082	ATGCTCTCTAGTTCCTTCATCTTGTCCTCAAATTCGTCTGCCTCAGCAAG[Y]TGGTTAGCATCCAACCACTGGATAGCCTGTTCAATAACATCCTCGATCTT	contig00284	_	CT	CT	TT	CT	CT	TT	CC	CC	CC	CT	CC	CC	CC	TT	CC	CC	CC	TT	TT	CT	TT	TT	TT	XP_002528432.1	heat shock protein, putative	Ricinus communis	0	0.374527	0.499055
sHbCIR0084	TTAGAACCAAGACCTGGAAGTCTAAGAACAATTGATTGACCAGCTTTTCC[W]GTGAAATCCTCCTCAGAAGAGGCTTCACTTAAGAGACCACCCAAATGGGC	contig00461	_	TT	TT	AT	TT	AT	TT	TT	AT	AT	AT	TT	TT	TT	AT	AT	TT	AT	TT	AA	AT	AT	TT	AT	XP_002529380.1	leucine aminopeptidase, putative	Ricinus communis	0	0.323274	0.405482
sHbCIR0085	CGAGAAACCATTGGAATTAGCCTGGATAGTTCTTCTTCATCAAAATCAGA[W]GCGATGCCAAAGGTGGCCAGAAGTTGCAAGAAAGCATGTGCCTCCAAGGA	contig00498	_	AT	AA	AT	AA	AT	AT	AA	AT	AA	AA	AA	AT	AA	AA	AA	AA	AA	AA	AA	AA	AA	AA	AT	XP_002527289.1	conserved hypothetical protein	Ricinus communis	0	0.224743	0.258034
sHbCIR0086	ACCATGAATGAGACACCTCGAGCATGCATGAATGGATTCAGGGAATCCAC[R]GCTTCAATCAAACTCTCATTAATGATTTCAGAGTATGAATGTCCCTTCTT	contig00513	_	AG	GG	AG	GG	AG	GG	AA	AG	AG	GG	GG	GG	GG	AG	AA	GG	AG	AG	AG	GG	AG	AG	AG	XP_002522568.1	ketol-acid reductoisomerase, chloroplast precursor, putative	Ricinus communis	0	0.350771	0.453686
sHbCIR0087	AGACGCCAAGTCTGATATTGTAGTGAAGATTGGACTTAGGAAGGGATCTC[R]TTCATTCAATGAAGCTCGTGCAGCTGGTTTTACTGAAGAGAATGGGACTC	contig00516	JG295763.1	AG	AG		AG	AG	AG	AG	AG	AG	AG	AG	AG	AG	AG	AG	AG	AG	AG	AG	AG	AG	AG	AG	XP_002525115.1	ketol-acid reductoisomerase, chloroplast precursor, putative	Ricinus communis	0	0.375	0.5
sHbCIR0088	GGATGACGAGGCAATGAAGATAGGAGGTGCCAACCACAGCCATGCTACGC[R]GGATTTATATGACTCCATTGCCGCTGGAAACTTTCCTGAGTGGAAACTCT	contig00527	_		AG		AG	AG	AA	AA	AA	AG	AG	AA	AG	AA	AA	AA	AA	AG	AA	AG	AA	AG	AA	AA	XP_002510677.1	catalase, putative	Ricinus communis	0	0.28004	0.336735
sHbCIR0089	TACCACTGGTTCTGATCATTCCCCAGCAATGCAGGATCCAGTCTCGGCTG[Y]GTCCATGGAAGCATATTAACAGCTTGAAAATTCAGAGAGTGAAGACCCTG	contig00542	_	TT	CT	CT	CT	TT	CC	TT	TT	CT	CT	CC	TT	CC	CT	CT	CC	TT	CC	CC	CC	CT	TT	TT	XP_002526195.1	Auxin response factor, putative	Ricinus communis	0	0.374527	0.499055
sHbCIR0090	TTAACGCTAATGCATAGAATTTCTGCCACTCCCTTCGATTTCAGCTCCTC[W]GCTCTCTCGATAAACCCTGGTACATGCTTCAAGCTACAAGTAGGGGTGAA	contig00567	CB377103.1	AT	AT	AT	AT	AT	AT	TT	AT	AT	AT	TT	TT	TT	AT	AT	TT	TT	AT	AT	AT	AA	AT	AT	XP_002517728.1	conserved hypothetical protein	Ricinus communis	6e-163	0.362906	0.476371
sHbCIR0091	TCCCTCTCATAATCTTGCTCAGCAGCCTCAATGAGATTTCTTATTTGCAC[R]ACTCTCTTGTTTACTGCTTCTTGGGTACTTCCATCACCCACAATGGTAGT	contig00613	_	AA	AG	AG	AG	AG	GG	AA	GG	AG	AA	GG	AG	GG	AG	AA	GG	AA	GG	AA	AG	AA	AA	AA	XP_002523404.1	rubisco subunit binding-protein beta subunit, rubb, putative	Ricinus communis	0	0.370711	0.491493
sHbCIR0092	AAAATAAACTCTAGCAACGTCCTCCCTCAATCGACCCTTAGCAATCTTGG[M]GAACAACTCACCGCCTCGAACAAGTTCCATAGCGAAATAGATCTTAGATT	contig00653	_	AC	AA	AC	AC	AC	AA	AC	AA	AA	AA	AA	AC	AA	AA	CC	AA	AA	AA	AA	AA	AA	AC	AA	XP_002309336.1	predicted protein	Populus trichocarpa	0	0.265213	0.314745
sHbCIR0093	GGCTCCCTTCACATGACCATTCAGACCGCTGTACTCATCGAGACCCTCAC[Y]GCCTTGGGCGCCGAGGTCCGCTGGTGCTCTTGCAATATTTTCAGCACTCA	contig00663	_	CT	CT	CT	CT	CT	CT	CT	CT	CC	CT	CC	CT	CC	TT	TT	CC	TT	CC	CC	CT	CC	TT	TT	XP_002522805.1	adenosylhomocysteinase, putative	Ricinus communis	0	0.373102	0.496219
sHbCIR0094	ATTGATGGTAAAACAACTGGAATTTGTGGCAGTGGCTGTGCAGCAATTGC[Y]GACTCTGGAACTTCTTTGTTGGCTGGACCTACGGGCATCATTGCTGAGGT	contig00692	EC608910.1	TT	CT	CT	CT	TT	TT	CT	CT	CC	CC	TT	CC	TT	TT	CT	TT	CC	TT	CC	CT	CT	CT	CT	XP_002529926.1	Aspartic proteinase precursor, putative	Ricinus communis	0	0.370711	0.491493
sHbCIR0095	TTCAAGAAATGCCGGAAGGCCAAGTGTGAGTATAGGAGCAAGTTGAAATA[R]TACCCATTTAGCTATCAGAGTGGGTCCGTCAGTCCCGATCTTAGTATCCA	contig00707	_	AG	AG	AG	AG	AG	AA	AA	AG	AA	AG	GG	AG	GG	AA	AG	GG	AG	AG	AG	AG	AA	AG	AG	XP_002510320.1	cytochrome P450, putative	Ricinus communis	0	0.373102	0.496219
sHbCIR0096	TGTTTATAGAAATAATCAAGTCGATCATTGATGGGACCGATAAAAGGGAG[R]CCATAATCGCCGGGGATTTTGCGAAGCGGAAGTTTGGAAGAATCAGTTGG	contig00707	DQ004684.1	AG	AG	AG	AG	AG	GG	GG	GG	AG	AG	GG	AG	GG	AG	GG	GG	GG	GG	AG		AG	GG	AG	XP_002510320.1	cytochrome P450, putative	Ricinus communis	0	0.318011	0.396694
sHbCIR0097	GAGTTAACCGAGTTGACTCGCCCGAGCTTTGACGAGTTCCAGCGCCAGAC[S]TCGCTCATGACTAGCTGCACTCTTCTCTGGAAGGAACTTTCCGACCACTT	contig00710	_	GG	CG	CG	CG	CG	CC	GG	CC	CC	CC	CC	CG	CC	CG	CC	CC	CC	CC	CC	CC	CG	CC	CC	XP_002311627.1	predicted protein	Populus trichocarpa	0	0.297685	0.363894
sHbCIR0098	CACTTCACCTCTCTTGAGCAGAACCTTCAGAAGAAATCAGAAGCCCTCAA[R]CACAAATTCCAGACCCTGGACCATGACACCAAGGCTACGCTTTCCTCCCT	contig00710	HS990383.1	AA	AA	AG	AA	AG	AA	AA	GG	AG	GG			AA	AA	GG	AA	GG	AA	AG	AG	AA	GG	GG	XP_002311627.1	predicted protein	Populus trichocarpa	0	0.365765	0.481859
sHbCIR0099	CCAGTGGTGGTAGACCCACTGATAGGCAATTCCAGGCTGTTAGTGACGCC[R]AGCGTGAAGGAGAAGGCCAAGGAGATTGCCGAGACTTGGAAGAGAAGTCT	contig00710	JG007495.1	AA	AA	AG	AA	AG	AA	AA	GG	AG	GG	GG	AG	GG	AA	GG	GG	GG	AA	AG	AG	AA	GG	GG	XP_002311627.1	predicted protein	Populus trichocarpa	0	0.374527	0.499055
sHbCIR0100	GAGACACAACAAACGGTTGCATGTCAACTGGGCCACATTTTAACCCTGCT[R]GCAAAGAGCATGGTGCCCCTGAGGACGAGAATCGTCATGCTGGTGATCTG	contig00723	_	AA	GG	AG	AA	GG	AA	AA	GG	AG	AG	AG	AG	GG	AG	GG	AA	AG	AG	AG	AA	AG	GG	AA	XP_002520341.1	NAC domain-containing protein, putative	Ricinus communis	8e-149	0.374527	0.499055
sHbCIR0101	ATGGCTTCCTGAGCAGATTTAAGGATTTCGCCAAAGGGACCATCTCTTAG[M]CCCAGTCTTGCTTCGTCTTCGCCAACAATATTATCAAATTCATCGATCAA	contig00729	_	CC	CC	AC	CC	CC	CC	CC	CC	CC	CC	CC	CC	CC	AA	AC	CC	CC	CC	AC	CC	AC	CC	CC	XP_002302727.1	predicted protein	Populus trichocarpa	0	0.201114	0.226843
sHbCIR0102	TCCAAGCTCGACGCCTCTTACACCAAGTCTGTCAAACAAATCCCTTACAA[Y]ATCTCCGTCCTCGAGATCAGCGCGCCGATTATTGCTCCCGGAATCCTAAC	contig00771	_	TT	TT	CT	TT	CT	TT	TT	CC	TT	CT	CC	CT	CC	TT	CT	CC	CT	CT	CT	CC	TT	CC	TT	XP_002320736.1	predicted protein	Populus trichocarpa	3e-156	0.370711	0.491493
sHbCIR0103	GGAGTAAAATCCTCAAGAACCAGACGAGGATATTGACTCTGATTAAAAGT[R]TGAATCTCAACGTTTGATTTTGAGTACTTCTCTATAATCTTCTGTGTATC	contig00784	JG001185.1		AG	AG	AG	AG	AG	AG	AG	AG	AG	AG	AG	AG	AG	AG	AG	AG	AA	AG	AG	AG			XP_002526594.1	utp-glucose-1-phosphate uridylyltransferase, putative	Ricinus communis	0	0.374374	0.49875
sHbCIR0104	CATCTACTTCCTTTGGGTTAGGAATTATCTCCATCTTCAGTGCATCAGCC[K]CAACAAGCCTTTTAATAGCTGACAAGCTCACCCACAAATTGTTTGTGTTG	contig00784	_	GT	TT	GT	GT	GT	GT		TT	TT	GT	TT	TT	TT	GT	TT	TT	TT	TT	GT	GT	TT	GT	GT	XP_002526594.1	utp-glucose-1-phosphate uridylyltransferase, putative	Ricinus communis	0	0.304688	0.375
sHbCIR0105	ACCCTCATCTCCCTCATCACCATCATCAAAGTCATCAAAATAATCGTCAT[Y]GTCACCATCATCATCACCTCCATCACCACCACCATGATTGATTTTCTTCC	contig00787	_	CC	CC	CT	CC	CC	CC	CC	CC	CC	CC	CC	CC	CC	CT	CC	CC	CC	CC	CC		CT	CC	CC	XP_002531414.1	conserved hypothetical protein	Ricinus communis	0	0.118993	0.127066
sHbCIR0107	TACTCTTTCACTCACTGTATGTTCTGTGAGGTATACTCGTGGGAGCTTCA[W]ATTTCCTGGGGCTCAGTCATTTCCACATCGTTGCTTCTCTGAGGAAGTAG	contig00794	EC601052.1	AT	AT	AT	AT	AT	AT	AT	AT	AT	AT	TT	AT	TT	AT	AT		AT	AT	AT	AA	AT	AA	AT	XP_002525956.1	s-adenosylmethionine decarboxylase, putative	Ricinus communis	2e-170	0.375	0.5
sHbCIR0108	GACATAGAAAGTCCCTTAGGAGGAATATCACAGACACTAGACTTGACATT[R]TTAGGGATCCACTCAACAAAGTAAGAGGAATTCTTGTTTTGGACGTTGAT	contig00805	_	AA	GG	AG	GG	GG	GG	AG	GG	GG	AG	GG	AG	GG	AG	AG	GG	GG	GG	AG	GG	AG	GG	AG	XP_002523247.1	tubulin beta chain, putative	Ricinus communis	0	0.297685	0.363894
sHbCIR0109	AACGATACTCGCACACCAACCTTTAAAAGGCTCAGATCAGCCTCCTGGGT[Y]GAGCTTAAATTGCTCTTCCAACTTGCAGCTCCTGCAGTGATTGTTTACTT	contig00811	_	CT	CC	CT	CC	CT	CC	TT	TT	CT	CT	TT	CC	TT	TT	CC	TT	TT	CT	TT	CT	CT	CC	TT	XP_002518492.1	multidrug resistance pump, putative	Ricinus communis	0	0.370711	0.491493
sHbCIR0110	GGTTCAGTGATTTGGTGACCAGGTCCAAGCACAGTGTCAAGCTCATCTCG[Y]AGCTTCTTCTGGATTCCAGGATGGTTCACAAGCTCAGCAATGCCCCACTC	contig00825	_	TT	TT	CT	TT	CT	TT	TT	TT	TT	TT	TT	TT	TT	TT	TT	TT	CT	TT	TT	TT	TT	TT	TT	XP_002523952.1	cinnamate 4-hydroxylase, putative	Ricinus communis	0	0.114495	0.121928
sHbCIR0111	ATGGGTACAAATGGAATCTTCTCAGGGTTGTACCCAACTTTCTTGAGGTA[K]GAGGAGACTTCCTTGACAATTTCATCATACCTAGCCTTGGAGTACTTGGG	contig00846	JG012111.1	GG	GG	GT	GG	GT	TT	TT	GT	GG	TT	GG	GT	GT	GG	GG	GG	GT	GT	GG	TT	GT	TT	GT	XP_002528028.1	elongation factor 1-alpha, putative	Ricinus communis	0	0.367324	0.484877
sHbCIR0112	GGATGCTCCTCAGGGGCAACACGAAGCTCATTGTAGAAAGTGTGATGCCA[K]ATCTTTTCCATATCGTCCCAGTTGCTGACAATACCGTGCTCAATTGGGTA	contig00866	JF775488.1	GT	GG	GT	GG	GT	GG	GG	GG	GG	GT		GG	GG	GG	GG	GG	GG	GG	GT	GG	GG	GT	GG	XP_002522194.1	actin, putative	Ricinus communis	0	0.207798	0.235537
sHbCIR0113	GGGCTGTGGCTTTTCCGAGGCCAAGAAATTCCTCAATTTGTCATTGATGA[R]TGCTATGACATGGAACTGTATGAGTGGAAAAAGGTTGATATCTCTGATGA	contig00903	JG007152.1	AA	AG	AG	AG	AA	GG	AA	AG	AA	AA	GG	AA	GG	GG	AA	AG	AA	AG	AG	AG	AG	AA	AA	XP_002264400.1	PREDICTED: hypothetical protein	Vitis vinifera	0	0.357408	0.465974
sHbCIR0114	CTGCATGCTGGGAAGACCAACAAAAATGCTTTCAAGTCACTGATTGCGGC[W]GAGTACTCTGGTGTGAAAGTTGAACTGGTTGAGAATTTTGAGATGGGTGT	contig00903	HQ176451.1	AT	AT	AT	AT	TT	AA	AA	AA	AA	TT	AA	AT	AA	AA	AT	AA	AT	AA	AA	AA	AA	AT	AT	XP_002264400.1	PREDICTED: hypothetical protein	Vitis vinifera	0	0.323274	0.405482
sHbCIR0115	ATCTTGAATCTGTCACTTCGCCATAATGAACACATTAATGCTTATGGTGA[R]GGAAATGAGAGAAGGTTGACTGGAAAACATGAAACAGCCAACATCAACAC	contig00953	_	AA	AA	AG	AA	AA	AG	AA	AA	AA	AA	AA	AA	AA	AG	AA	AA		AA	AG	AA	AG	AA	AA	XP_002516801.1	glutamine synthetase plant, putative	Ricinus communis	0	0.181156	0.201446
sHbCIR0116	GTTGCTAGAGTTTATTTTCAGCAGTTGATATCTGCCATCGATTTTTGTCA[Y]AGTCGCGGAGTTTATCATCGTGATTTGAAGCCAGAAAATCTTCTTCTCGA	contig00964	_	TT	CT	CT	CC	CC	CC	CC	CC	CT	CC	CC	CT	CC	CC	CC	CC	CC	CC	CT	CC	CT	CC	CC	XP_002533977.1	CBL-interacting serine/threonine-protein kinase, putative	Ricinus communis	0	0.246054	0.287335
sHbCIR0117	TACGCTAGGTTCAGGTCTGTTGCGGACAAGTGCGGTGCGCTTTTGCTTTG[Y]GATATGGCTCACATTAGTGGTCTCGTTGCTGCTCAGGAAGCTGCCAACCC	contig00978	_	CT	CC	CT		CT	CT	CT	CT	CT	CT	CC	CT	CC	TT	TT	CC	TT		CC	TT	CC	TT	TT	XP_002522806.1	serine hydroxymethyltransferase, putative	Ricinus communis	0	0.375	0.5
sHbCIR0118	TTCTGAATGTTGTAGTCAGCAAGTGTTCGACCATCCTCAAGCTGTTTGCC[Y]GCAAAGATCAGCCTCTGCTGGTCTGGGGGGATGCCCTCCTTGTCCTGGAT	contig00998	_	CT	TT	CT	TT	TT	TT	TT	CT	CT	TT	TT	TT	TT	CT	TT	TT	TT	TT	TT		CT	TT	CT	XP_002872749.1	hexameric polyubiquitin	Arabidopsis lyrata subsp. lyrata	0	0.231767	0.267562
sHbCIR0119	TTGTAGTCGGCAAGGGTGCGCCCATCCTCAAGCTGCTTCCCAGCAAAGAT[R]AGTCTCTGCTGGTCTGGGGGGATGCCTTCCTTGTCCTGGATCTTAGCTTT	contig00998	HS998073.1	AG	AG	AG	AG	GG	AA	GG	AA	AA	GG	AA	GG	AA	AA	GG	AA	GG	AA	GG	AG	AG		AG	XP_002872749.1	hexameric polyubiquitin	Arabidopsis lyrata subsp. lyrata	0	0.374483	0.498967
sHbCIR0120	TCAAGAGGAGCGGCAGGGTTGATCTTAGCAAGACAGCCAACATGCACAAC[R]GTGTATTCACTAAATGTGGAGGTGCCAAGAAAGTGGTGAATGGGTTTCCC	contig01036	_	AG	AA	AG	AA	AA	AA	AA	AG	GG	AA	AA	AA	AA	GG	AA	AA	AA	AA	AA	AA	AG	AA	AA	XP_002526167.1	alcohol dehydrogenase, putative	Ricinus communis	0	0.246054	0.287335
sHbCIR0121	CATCAGTGTGGCATAAAGAGGTGAAGAGGATCTTCAAACGAACTTCATTA[R]CCTGTGGCGGTGCCACCTCTACTTCTTCAATCACCAGTGGTTTTCCTGCC	contig01036	_	GG	AG	AG	AG	AG	AG	AG	GG	GG	AG	GG	AG	GG	GG	GG	GG	GG	GG	GG	GG	GG	GG	GG	XP_002526167.1	alcohol dehydrogenase, putative	Ricinus communis	0	0.246054	0.287335
sHbCIR0122	CAGTCAGAGTACAAACTACCAGTTTGCTTCTCAACATTGTCAACAAGGAT[R]CTATATGTGGCATCTGGACGGATTATGAGTGTGTAGACATGAGTGAGTTG	contig01069	_	AG	GG	AG	GG	GG	GG	AG	AG	GG	AG	GG	GG	GG	AG	GG	GG	GG	GG	AG	GG	GG	GG	AG	XP_002512501.1	calreticulin, putative	Ricinus communis	0	0.246054	0.287335
sHbCIR0123	CCACCATAGGTGTCTATAATGATCTTGCGTCCAGTGAGTCCTGCATCACC[R]TGAGGACCACCAATGACAAAACGCCCTGACGGGTTAAGGTGGAAGATGGT	contig01083	_	AG	AG	AG	AG	AG	AG	AG	AG	GG	AG	GG	AG	GG	GG	AG	GG	GG	GG	GG	AG	AG	AG	AG	XP_002320949.1	s-adenosylmethionine synthetase 4	Populus trichocarpa	0	0.342925	0.439509
sHbCIR0124	TCTTGGGCCTGTTGTTGCCTTCTTCGCATCTCCTCGTCAAAGTTCACATC[R]TGTAAAGTTGTCTCCTCACATTCATCCAGCTCCATGTCAGACAGCTGGAC	contig01102	HS999662.1	AG	AG	AG	AG	AG	AG	AG	AG	AG	AG	AG	AG	AG	AG	AG	AG	AG	AG	AG	AG	AG	AG	AG	XP_002514419.1	Chaperone protein dnaJ, putative	Ricinus communis	1e-176	0.375	0.5
sHbCIR0125	AGAGTCTGGGAAATCAACACTGAAATGAATGTACAGTTTCCCCTCATGAA[Y]GGCCTCTGATACATTGGCATTCCTTCATCATTTATGGCCTTGAATTGATC	contig01102	HS998227.1	CT	CT	CT	CT	CT	CT	CT	CT	CT	CT	CT	CT	CT	CT	CT	TT	CT	CT	CT	CT	CT	CT	CT	XP_002514419.1	Chaperone protein dnaJ, putative	Ricinus communis	1e-176	0.374527	0.499055
sHbCIR0126	CTGTAGCAATTATCAAAATCTGATACTTGAAGATTTCTCCAGCTGCACTT[R]TGAGAGTCTTGGTAGCAAGATCTGCTTTGACTATTTCTGTGCTAAGGATC	contig01121	_	GG	AA	AG	GG	GG	AG	GG	AG	AA	GG	GG	GG	GG	AA	GG	GG	GG	AA	GG	AA	GG	GG	GG	XP_002326252.1	predicted protein	Populus trichocarpa	0	0.323274	0.405482
sHbCIR0127	GCAGGGCCTGGAACGAATGGTTCGCAGTTTTTCATATGTACGGCGAAGAC[S]GAGTGGCTGGATGGGAAGCATGTGGTGTTTGGTAGAGTTGTGGAGGGGAT	contig01131	EU295481.1	GG	CG	CG	GG	CG	CG	CG	CG	CG	CG	GG	GG	GG	GG	GG	GG	CG	GG	GG	CG	GG	CG	CG	XP_002510543.1	cyclophilin, putative	Ricinus communis	1e-84	0.311277	0.385633
sHbCIR0128	TCACCGACATACATTTCAGCTAGGTTCTCATAGTACACCATTTTATCATC[M]GGGATTCTGATTCTCTCCTGAAAAGCAATGGCGTAGTCATAATCACCAGC	contig01165	AB376090.1	AA	AA	CC	AA	CC	AA	AA	CC	AA	AA	AA	AA	AA	AA	AA	AA	CC	AA	AA	AA	AA	AA	AA	XP_002514749.1	geranylgeranyl hydrogenase, putative	Ricinus communis	0	0.246054	0.287335
sHbCIR0129	TTGTCATCAGTCACCTCTGACACTGTCTTCCATGAAATCAACTCCAGTGT[Y]ATTTGGAGTGTGGCATTGGGTGGAACAGCGCCTTCATCAGCAGATGCTGG	contig01171	_	CT	CT	CT	CT	CT	TT	TT	CT	TT	TT	TT	CT	TT	TT	CT	TT	TT	TT	CT	TT	TT	TT	CT	XP_002535081.1	peptidylprolyl isomerase, putative	Ricinus communis	0	0.282375	0.340265
sHbCIR0130	TGAATTACATCAAGGCCCTTGCAGAATGGAACAATTCCCCTTTGCTGGAT[W]GCAGATGGCTTCTCAAAACCATAAGCATAGATGCCCCTCAGAAGGTTCTC	contig01222	JG002811.1		AT	AT	AT	AT	AT	AT		AT	AT	AT	AT	AT	AT		AT	AT	AT	AT	AT	AT	AT	AT	XP_002521376.1	dead box ATP-dependent RNA helicase, putative	Ricinus communis	0	0.375	0.5
sHbCIR0131	GTCCAAGCACCAGCTGAGAAAGGTGCTAGTGGCTTTATGATTGATTTCCT[Y]ATGGGAGGAGTCTCAGCAGCTGTCTCCAAGACTGCAGCTGCTCCAATTGA	contig01235	_	TT	CC	CT	CC	CC	CC	CT	CC	CT	TT	CC	CT	CC	CT	CC	CC	CT	CC	TT	CT	CT	CC	CT	XP_002517886.1	ADP,ATP carrier protein, putative	Ricinus communis	1e-180	0.342925	0.439509
sHbCIR0132	GTCCAACATAGTAAAATGTGTCGATTTTGTTGCTTCTCAATAAGGGAGCT[R]TGACTGCATCGCTGACTAGGCCCGAGTTAAAGTCCAGAGTGGAAGATCCA	contig01329	_	AA	AA	GG	AA	AA	AA	GG	GG	GG	AA	AA	AA	AA	AA	GG	AA	GG	AA	AA	AA	AA	AA	GG	XP_002511962.1	Aspartic proteinase nepenthesin-1 precursor, putative	Ricinus communis	0	0.33379	0.42344
sHbCIR0133	ATTTGCCATACTGATCTTCACAACTTGAAGAATGACTGGGGTGTGTCTAT[K]TACCCTATTGTTCCCGGGCATGAAATTGTAGGGGAAGTGACCGAGGTTGG	contig01538	_		GG	GT	TT	TT	TT	GT	TT	GT	GT	TT	TT	TT	TT	TT	GT	TT	TT	GT	GT	GT	TT	GT	XP_002322822.1	sinapyl alcohol dehydrogenase	Populus trichocarpa	6e-156	0.304688	0.375
sHbCIR0134	CCTATTGTTCCCGGGCATGAAATTGTAGGGGAAGTGACCGAGGTTGGGAG[S]AAGGTGAAAAATGTGAAGGTGGGAGACAAAGTGGGAGTAGGGTGCATGGT	contig01538	_	CG	GG	CG	GG	GG	GG	CG	GG	CG	CG	GG	CG	GG	GG	GG	CG	GG	GG	CG	CG	CG	GG	CG	XP_002322822.1	sinapyl alcohol dehydrogenase	Populus trichocarpa	6e-156	0.297685	0.363894
sHbCIR0135	ATCAATATCACCCTGGCCACAAACCATATCACCATAGAGAATATTCATTG[Y]TGTACCAAAACCAGGAACCCGCTTAGCCAAAGTATCATTCTTGGTGGGTT	contig01551	_	CT	CT	CT	TT	CT	TT	TT	TT	TT	CT	TT	CT	TT	CT	CT	TT	CT	TT	TT	TT	CT	TT	TT	XP_002515664.1	chitinase, putative	Ricinus communis	3e-143	0.282375	0.340265
sHbCIR0136	AAAGCTCCTGTCTGTCTCCTTCTCAGACAAGATCCTCCTGGTTGAGTCCA[R]CAGCAGTGAAGCATCGCATGACTGAACAGCACAGTCATGAAAGATGTTTC	contig01557	JG295733.1	AG	AA	AG	AA	AG		AG	GG	GG	AG	GG	AA	GG	AA	AA	GG	GG	GG	AG	GG	AA	AA	AG	XP_002304909.1	predicted protein	Populus trichocarpa	1e-169	0.374483	0.498967
sHbCIR0137	GACCTTCATCACCAACCAAAGGCAATTTCCATAAGGTAAGAGCCTTAAGC[R]AAGGGCAGCCACGTGCAATTGCCCTCAGACCTGCACTTGTCACCCCATGG	contig01585	_	GG	AG	AG	GG	GG	GG	GG	GG	GG	GG	GG	AG	GG	GG	GG	GG	AG	GG	GG	GG	GG	GG	GG	XP_002515516.1	grr1, plant, putative	Ricinus communis	0	0.146183	0.15879
sHbCIR0138	GTTGATGGATCTGATCAAATCCAAATTCTCCGAGAAAATGGCGAACCTCA[R]CTTCATCTCCTCCTCAGTCTCATAACTCTTCCCATACCTGTGAGCAAAAC	contig01618	_	GG	GG	AG	GG	GG	GG	AG	GG	AG	GG	GG	GG	GG	AG	GG	GG	GG	GG	GG	GG	AG	GG	GG	XP_002326284.1	predicted protein	Populus trichocarpa	5e-176	0.17499	0.193762
sHbCIR0139	AAGGAGATCGGTGCTTATCCCGACGCCGAGAAGGCCAAGGACAGTCACGC[K]ATCCGTCCAGGAAAGGGTAAAATGAGGAACCGCCGGTACATTTCTCGCAA	contig01637	EC600070.1	GT	TT	GT	GT	GT	TT	TT	GT	TT	GT	GG	GT	GG	TT	TT	GG	TT	TT	GT	GT	GT	GT	GT	XP_002322848.1	predicted protein	Populus trichocarpa	0	0.362906	0.476371
sHbCIR0140	AAGAGAATCACGCCACTGAGGCATTGGAGAGCACCAGGGGTGGTGAAGAG[R]AGTTCTCGAAGCGCCCTTCTGTTGTCCTCAACATTCTCAACGTTGATGCT	contig01639	_	GG	GG	AG	GG	GG	GG	GG	AG	AG	AG	GG	GG	GG	GG	AG	GG	AG	GG	AA	AG	AA	GG	GG	XP_002528593.1	fructose-bisphosphate aldolase, putative	Ricinus communis	0	0.297685	0.363894
sHbCIR0141	TAGTCAACAAGAACATGTAAAGACAAAACATTCCTGAGAGTGTAGACGGA[K]AGGTTTTTGGCCAATAAAGATGACATGGCAGCATTGTCGAGAGCGAGGAC	contig01834	_	TT	GG	GT	GT	GT	GT	GG	GT	GT	TT	TT	GT	GT	GT	TT	TT	TT	TT	TT	TT	GT	TT	TT	XP_002320524.1	fasciclin-like arabinogalactan protein	Populus trichocarpa	1e-137	0.33379	0.42344
sHbCIR0142	GGACAGAACACCGTTAACCCTCCGTCAAGATTTTCCTCGAATGTCGACTT[W]GCTCCCGACGCTATCAACAAGTCGGAAAAGGCTTTGCAGCCTTGCTTGGA	contig01834	_	AA	TT	AT	AT	AT	AT	AT	AT	AT	AA	AA	AT	AT	AT	AT	AA	AT	AA		TT	AT	AT	AT	XP_002320524.1	fasciclin-like arabinogalactan protein	Populus trichocarpa	1e-137	0.370308	0.490702
sHbCIR0143	CAGAGCCTGACTGATTTGCAGAATAGAAATGTTATATGGAATCTCTTCCA[S]AGACTTCACATAAACAGCATCAAGCTTCCCGTTGTTGTCTTCTGAGCCAA	contig01834	_	CG	CC	CG	CC	CC	CC	CC	CG	CC	CG	GG	CG	CG	CC	CC	GG	CG	CC	CC	CC	CG	CC	CG	XP_002320524.1	fasciclin-like arabinogalactan protein	Populus trichocarpa	1e-137	0.323274	0.405482
sHbCIR0144	GTCAGCTTCGGCGAGATGCTGATCGACTTCGTCCCTACCGTCTCCGGCGT[S]TCCCTCGCCGAAGCCCCTGGTTTCTTGAAGGCTCCCGGTGGGGCCCCAGC	contig01858	_	CC	CC	CG	CG	CG	CC	CC	CG	CC	CG	CG	CG	CC	CC	GG	CC	GG	CG	CG	CG	CG	CG	GG	XP_002533363.1	fructokinase, putative	Ricinus communis	2e-166	0.362906	0.476371
sHbCIR0145	CATCTCAAGGCAATGGAAGTTGCAAAGGATGCAGGAGCTCTACTCTCCTA[Y]GACCCAAATCTGAGGCTGCCATTGTGGCCTTCTCCTGAGGAGGCTCGTGA	contig01858	_	TT	CT	CT	TT	CT	TT	TT	TT	TT	TT	TT	CT	TT	CT	TT	TT	TT	TT	CT	TT	CT	TT	TT	XP_002533363.1	fructokinase, putative	Ricinus communis	2e-166	0.224743	0.258034
sHbCIR0146	AAAGTAGCGATGAACTCGGCAATCCCAGCCCTGTAGAAGGACCATGAGCT[R]AGCTCACCTGGCTCAAACAAGGGAGCAGGTGGTGGCTCCTTGTAGTCCTT	contig01884	GQ479823.1	GG	GG	AG	GG	GG	GG	AG	GG	AG	GG	GG	GG	GG	AG	GG	GG	GG	GG	AG	AG	GG	AG	AG	XP_002509815.1	Aquaporin PIP1.3, putative	Ricinus communis	5e-160	0.246054	0.287335
sHbCIR0147	CTGCTGCAGATTGTATTGAGAGATCATTCCACATGCTGCAATGCGGCCAT[R]GGCTCTCATGTTTAGAAGCACTGCGTCAAGCATTTTGCCCCCAACATTTT	contig01892	JG295339.1	AG	GG	AG	GG	AG	GG	AG	GG	AG	AA	GG	GG	GG	AA	AG	GG	AG	GG	AA	AG	AA	AG	GG	XP_002529813.1	alcohol dehydrogenase, putative	Ricinus communis	7e-175	0.357408	0.465974
sHbCIR0148	TTTGATGGTTACTGTGGATGTTTGATTCCTCGAAGATAGTTCCCTCCATC[R]TATTGCCTTGACCTCGGAAGTAATTGTCCGGCTGATGATGAATTTTCTGC	contig01901	HS992781.1	AG	AA	AG	AA	AG	AA	AA	AA	AA	AA	AA	AA	AA	AG	AG	AA	AA	AA	AA	AA	AG	AG	AA	XP_002530192.1	ETHYLENE-INSENSITIVE3 protein, putative	Ricinus communis	2e-135	0.224743	0.258034
sHbCIR0149	ACCTCAAATGTTTTCTTTTCATTGTATTCAACCAAAGGTACAAGCCCTTC[M]TTGGTGAAATGCTCAGAGAAACATTCAGCTGAGCGCTTTGCAGATGGAAA	contig01908	JG003460.1	AC	AC	AC	AC	AC	AC	AC	AC	AC	AC	AC	AC	AC	AC	AC	AC	AC	AC	AC	AC	AC	AC	AC	XP_002514839.1	translation initiation factor, putative	Ricinus communis	0	0.375	0.5
sHbCIR0150	TCAGGAAAGTTCACTTTAGCTTTCTTGCCCCGAATTCTACGTGCCTCAGC[R]TCATATGCTCTTGCAGCTTCTTCTGCAGTATTGAATGTTCCTAGCCAGAC	contig02069	JG002975.1	GG	AG	AG	AG	AG	AG	GG	AG	AG	AA	GG	AG	GG	AG	AG	GG	AG	AG	AG	AG	GG	AG	AG	XP_002533237.1	Ethylene-responsive transcription factor, putative	Ricinus communis	5e-130	0.362906	0.476371
sHbCIR0151	TCTGGAGTAGCTGAAAGAACTGATGAGATTTCATGAGTCTTCGAGGCCTG[Y]TCTCCCCATCCTAAGTCAGAACATTCAAATGAGTTACTCCCCTGATCAGA	contig02069	EC609545.1	TT	CT	CT	CC	TT	CT	TT	CC	CT	CC	CC	CT	CC	CT	TT	CC	CT	TT	TT	TT	TT	TT	TT	XP_002533237.1	Ethylene-responsive transcription factor, putative	Ricinus communis	5e-130	0.367324	0.484877
sHbCIR0152	TGGTTTCTCATCAACAAAACCCAAAGTATTGAAGTAGTCTGGTTCTGTGC[W]GTTCAAGTAACTCGAACTCTGAGACAAGTTTTCCTTGGAAAGCGGTTTCT	contig02069	CB376941.1	AA	AA	AT	AT	AA	AT	AA	TT	AT	TT	TT	AT	TT	AA	AA	TT	AT	TT	AA	AT	AT	AA	AA	XP_002533237.1	Ethylene-responsive transcription factor, putative	Ricinus communis	5e-130	0.370711	0.491493
sHbCIR0153	CTGTGCAGTTCAAGTAACTCGAACTCTGAGACAAGTTTTCCTTGGAAAGC[R]GTTTCTGAGGGTTTGCCTTAACTGTACGCTTTGGGGAAGCACGTGGAGCT	contig02069	CB376941.1	GG	GG	AG	AG	GG	GG	GG	AA	AG	AA	GG	AG	GG	GG	GG	GG	AG	GG	GG	GG	GG	GG	GG	XP_002533237.1	Ethylene-responsive transcription factor, putative	Ricinus communis	5e-130	0.265213	0.314745
sHbCIR0154	TTAGGCCCTGATGATAAGAATCCTCGTCCCAAAGGACTGTATGCAACAAT[W]CCAATGCCAAGTTCTCTGCAAGTAGGAACTATCTCTTCTTCCACATCTCT	contig02088	JG295284.1	AA	AA	AT	AT	AT	AA	AT	AT	AT	AT	AA	AT	AA	AA	AT	AA	AT	AA	AA	AA	AA	AT	AA	XP_002321097.1	predicted protein	Populus trichocarpa	2e-177	0.297685	0.363894
sHbCIR0155	TGAAGAGGCCAAGGATGTGAAAGAAGAGCCAGCAGTAGAGAAAACAGCAG[M]AGAGGAGAGTCCCAAGGAAGAGGCACCTAAAGAGGAACCAGCACCAGAGA	contig02133	_	AA	AC	AC	AC	AA	AA	AA	AC	AC	AC	CC	AA	CC	AC	AC	AA	CC	AA	AA	AA	AA	AC	AC	XP_002315916.1	predicted protein	Populus trichocarpa	1e-32	0.350771	0.453686
sHbCIR0156	AAGAAGATTAAGATCGGTATCAATGGGTTTGGAAGAATTGGTCGTTTGGT[Y]GCTAGAGTCGCACTTCAGAGAAATGATATTGAACTCGTAGCTGTTAACGA	contig02185	_	CT	TT	CT	TT	CT	TT	CT	TT	CT	CC	TT	CT	TT	CT	TT	TT	CC	TT	CC	TT	CT	CT	CC	XP_002270414.1	PREDICTED: hypothetical protein	Vitis vinifera	6e-168	0.357408	0.465974
sHbCIR0157	GTTGAGGGTCTCATGACCACTGTCCACTCCATTACTGCCACTCAGAAGAC[W]GTTGATGGGCCGTCAATGAAGGACTGGAGAGGTGGAAGAGCTGCTTCCTT	contig02185	_	TT	AT	AT	AT	AT	TT	TT	TT	TT	TT	TT	AA	TT	TT	AA	TT	TT	TT	TT	TT	AT	TT	TT	XP_002270414.1	PREDICTED: hypothetical protein	Vitis vinifera	6e-168	0.265213	0.314745
sHbCIR0158	GAGAAACCCATTGGAGATGAGAAGCATGCAAATGGAAAAGAAAACGAGGA[Y]GACAGTTGCTCAGAAGTCTTTACCCTTCTCCAAGAAAGTCACTGTCCAGC	contig02235	_	CC	CT	CT	CT	CT	CC	CT	CT	CT	TT	CC	CT	CT	CT	TT	CC	TT	CC	CC	CT	CC	TT	TT	XP_002515093.1	conserved hypothetical protein	Ricinus communis	9e-153	0.373102	0.496219
sHbCIR0159	AAGCCCAACTTGTCTGCCACATTCGACTCGGGACCAAGGAACCCCATGGC[Y]AGTAGGACAAGGTCAGCCTCAATTGTTTCCTCGCTGCCCTCAACCTCCTT	contig02240	_	CC	CT	CT	CT	TT	TT	CT	TT	CT	CC	TT	CC	CT	CC	CC	TT	CT	CC	CT	CT	CC	CT	CC	XP_002321436.1	predicted protein	Populus trichocarpa	9e-111	0.370711	0.491493
sHbCIR0160	TAGGCTTTGTTGATGAGAAACCACTTGTGAATCAGTTCGGTTTGATGGAC[W]CTTGTCCTGCCAATGGAGATGCTACAGTCAAATCCATTCCTCCATGTGAT	contig02245	KC556916.1	AA	TT	AT	TT	TT	AT	AA	TT	TT	TT	TT	TT	TT	AT	TT	TT	TT	TT	TT	TT	AA	TT	TT	XP_002533237.1	Ethylene-responsive transcription factor, putative	Ricinus communis	1e-119	0.265213	0.314745
sHbCIR0161	ACTATCAGGTCCTCAGCAGCCACTGCGTTGAAAAGCTTAACATTAGGGCG[S]GCCAGGAGCTTGCTCATAATTGTGGATGTGAACAGGGCAGCGTGCTTGAT	contig02309	_	CG	CG	CG	CG	CG	GG	CG	GG	GG	CC	GG	CC	GG	GG	CC	GG	CC	GG	CG	GG	GG	CC	CC	XP_002522858.1	electron transfer flavoprotein-ubiquinone oxidoreductase, putative	Ricinus communis	3e-169	0.367324	0.484877
sHbCIR0162	GATGGGCTTGGTGCTGAAATTGTTGGCACCTTTGTTCTTGTCTACACTGT[Y]TTCTCTGCTACTGATGCCAAACGTAATGCCAGAGACTCCCATGTTCCTAT	contig02383	JQ037842.1	CT	CC	CT	CC	CT	CC	CC	CC	CC	CT	CC	CC	CC	CC	TT	CC	CT		CC	CC	CT	TT	CT	XP_002526867.1	Aquaporin PIP1.3, putative	Ricinus communis	6e-154	0.304688	0.375
sHbCIR0163	GATAGTCATCCACATCCACAATGATAATTCTGGGTGCTCCAAAAGCACGA[R]CTGCTAGCAGTGTGACAAGGCCTATGGGCCCTGCTCCCATCACTAGCATA	contig02516	_	AG	AG	AG	AG	AG	AG	AG	AG	AG	AG	AG	AG	AG	AG	AG	AG	AG	AG	AG	AG	AG	AG	AG	XP_002318247.1	predicted protein	Populus trichocarpa	0	0.375	0.5
sHbCIR0166	ACTGCATTTGTGGGAACTTCGGTGGCATTTGGTTGTTTCTCGGCAGCCGC[W]ATGTTGGCAAGGCGTAGAGAGTATCTTTATATAGGTGGTTTGCTATCATC	contig02727	_	AT	TT	AT	AT	TT	AT	TT	AT	TT	TT	TT	AT	TT	AT	AT	TT	TT	TT	TT	AT	AT	TT	TT	XP_002531791.1	bax inhibitor, putative	Ricinus communis	2e-95	0.282375	0.340265
sHbCIR0167	ATCTTTAAGTTTGAGTTGTACTTTGGGCTTTTGGTGTTTGTGGGTTATGT[R]GTGGTTGACACTCAGGATATCATTGAGAAGGCTCACCTTGGTGATCTGGA	contig02727	_	AG	AG	AG	AG	AG	GG	AA	GG	AG	AG	GG	AG	GG	GG	AG	GG	AA	GG	AG	GG	GG	AG	AA	XP_002531791.1	bax inhibitor, putative	Ricinus communis	2e-95	0.357408	0.465974
sHbCIR0168	GACCAAAATCACTTCATTTGCAGACTTGGCAAGGCCATATTGTTGCCTTA[R]ACTTCCCAAGTTGTCCAGTGCTCCCTCAAACAAGCAGAAGATATCATCCT	contig02879	_	GG	AG	AG	AG	AG	GG	AG	GG	GG	AA	GG	AA	GG	GG	AG	GG	AG	GG	GG	GG	AG	AG	AG	XP_002517179.1	Stem-specific protein TSJT1, putative	Ricinus communis	6e-126	0.33379	0.42344
sHbCIR0169	TTGTCATGGCTTCCTCGTCTTCCTTCATCGCCAACAAGAAGGATCTGGGT[S]TCTCTGCTTTCTCTTCAACGTCGTCGCCATTTTCTATTCCCAAATGCAGG	contig02919	_	CG	CG	CG	CG	CG	CC	CG	CC	CG	CG	CC	CG	CC	CG	CG	CC	CG	CC	CG	CC	CG	CG	CG	XP_002528344.1	3-isopropylmalate dehydratase, putative	Ricinus communis	4e-163	0.350771	0.453686
sHbCIR0170	CAAACTATGTACAGTAGCAACGGATGGGACTCCTATGCCTGGGCCTTTCA[R]GCTGAGTACCCTGAGGTGGATCTTGTCATACATAATCCTGGAGTGGAAGA	contig02956	_	AA	AG	AG	AA	AA	AA	AA	AA	AG	AA	AA	AG	AA	AA	AG	AA	AG	AA	AG	AA	AA	AA	AA	XP_002515557.1	conserved hypothetical protein	Ricinus communis	3e-164	0.224743	0.258034
sHbCIR0171	TCATTGTCTAGAAGCACAGCAACATCAGTATGCTCAAGAAGGGAATGTGT[R]GAGAGTACACTGTTATAAGGCTCCACAACTGCAGTTGAGACCTGTGGAGA	contig03093	KC333454.1	AG	GG	AG	AG	AA	AA	AA	AA	AA	GG	AA	GG	AA	AA	AG	AA	AG	AA	AG	AA	AG	AA	AG	XP_002285721.1	PREDICTED: hypothetical protein	Vitis vinifera	3e-152	0.33379	0.42344
sHbCIR0173	AATCGGGCTTTTTCTGTCCTTCGGGATATTGCATCGGGAAGGGATCTGAA[R]AAGTTCCTCTCTGTTATAGCTGGCTTGTGGATCTTGTCTATCGTGGGGAG	contig03218	_	AG	AA	GG	GG			AG	AG	AG	GG		AG	AG				GG							XP_002509881.1	conserved hypothetical protein	Ricinus communis	9e-95	0.355713	0.46281
sHbCIR0174	CTACCAATGGCTGCCTCTACAATGGCTCTCTCCTCCTCCTTTGCAGGCAA[R]GCGGTGAAGCTCACCCCCTCCGCCCCTGAGCTCAAGGGCAATGGCCGTGT	contig03589	_	AA	AG	AG	AG	AG	GG	AA	AG	AG	AG	GG	AA	GG	AG	AG	GG	AG	GG	AG	GG	AG	AA	AG	XP_002519724.1	chlorophyll A/B binding protein, putative	Ricinus communis	1e-145	0.373102	0.496219
sHbCIR0175	ACGGGGGCAAGCTACAACGCCCACGGTGTCAATGGACGCAAGTACCTGTT[R]CCGGCTATGTGGGACCCGCAAACAAGTGCATGCAAAACGCTTGTGTGATG	contig03792	_	AA	AA	AG	AA	AA	AA	AA	AA	AA	AA	AA	AA	AA	AG	AA	AA	AA	AA	AA	AA	AG	AA	AA	XP_002298705.1	predicted protein	Populus trichocarpa	3e-148	0.114495	0.121928
sHbCIR0176	GCGAATCCATCCTTGATCTGAGTCAGCAGATTTTCATCAGTTGGAAGCCT[Y]AGGTCATCCTTGGTGTTTCCATTCTCAGTCAGCAGACTCACAAATCCATC	contig04127	AF516358.1	CT	TT	CT	CT	CT	TT	CC	CT	TT	CT	TT	CT	TT	TT	CT	TT	CC	TT	TT	CT	TT	CT	CC	XP_002512132.1	initiation factor 5a, putative	Ricinus communis	9e-88	0.350771	0.453686
sHbCIR0178	CCGTTGTTTGTGAGCTTGCTAAAGGCCATACCGGAACCTTCTCCGGCGAA[S]ACGAAAATAAGAGTAGAGATGAACTCAGCCAGAGCCGCCTTCAAGGCGTC	contig04270	FJ851080.1		GG	CG	GG	GG	GG	CG	CG	CG		GG	GG	GG	CG		GG	CG	GG		CG	CG	GG	CG	XP_002519456.1	tonoplast intrinsic protein, putative	Ricinus communis	7e-133	0.296156	0.361496
sHbCIR0179	ACGTCCTTCATTGAAGCCTTGATAGCGAGCCTTGGGACTAGAGAAGCCGT[R]ACCTTGGGACTGGCATTAACTTTGGCTGTGGTAGCACTGGCTGCCTTAAG	contig04277	_	GG	AG	AG	AG	GG	AA	GG	AG	GG	GG	AG	GG	AA	GG	GG	AG	AG	AG	GG	AG	AG	GG	GG	XP_002510603.1	Plastocyanin A, chloroplast precursor, putative	Ricinus communis	3e-58	0.33379	0.42344
sHbCIR0180	GGAACTTGTGCAAGAGTTGCCATTGGCCAGGTTCTTCTGTCTGTTCGTTG[Y]AAGGACAGCAACAGCCATCATGCACAGGAGGCTCTCCGCCGTGCAAAGTT	contig04421	HM363437.1	TT	CT	CT	CT	CC	CT	TT	CT	CT	CC	CT	CT	CT	CT	CT	CT	CT	CT	CC	CT	CT	CT	CT	XP_002319437.1	predicted protein	Populus trichocarpa	5e-123	0.374527	0.499055
sHbCIR0181	AGCGTGGCTATGGAGGCCCTCATGGTGGCTTCCGTGGTGGCCGCCGGGGT[R]GTTTGAGCAATGGGGAAGCTGGAGAGGGTGAACGCCCTCGTAGGTTGTAT	contig04429	_	GG	AG	AG	GG	GG	AG	GG	AG	GG	AG	GG	AG	GG	GG	AG	GG	AG	AG	GG	GG	GG	AG	AG	XP_002531778.1	Plasminogen activator inhibitor 1 RNA-binding protein, putative	Ricinus communis	1e-77	0.297685	0.363894
sHbCIR0182	GAAGGTCAAGGCGTGTGCCCGGTTGTTGGATGCAGAGCGAACTTACTAGC[K]ACGTGCCCAGAGAAGCTGCAGTTGAGGTACCCGGCGGGTCATGGTCCTGT	contig04571	_	GG	GG	GT	GG	GT	GG	GG	GG	GG	GG	GG	GT	GG	GT	GG	GG	GG	GG	TT	GG	GG	GG	GG	XP_002531364.1	Zeamatin precursor, putative	Ricinus communis	6e-134	0.201114	0.226843
sHbCIR0184	AGCAATGGGAGCATTTGTCTCGATATCCTCAAAGAACAATGGAGCCCTGC[K]CTTACCATTTCTAAGGTACTGCTCTCCATTTGCTCATTGCTGACTGATCC	contig04684	_	GT	GT	GT	GT	GT	TT	GT	GT	GT	TT	TT	GT	TT	GT	GT	TT	GT	GT	TT	GT	TT	TT	GT	XP_002309194.1	predicted protein	Populus trichocarpa	7e-85	0.342925	0.439509
sHbCIR0185	AAGCAAGATCTTCCAAATGCTATGAATGCTGCTGAGATTACTGATAAGCT[M]GGCCTTCACTCGCTTCGCCAGCGCCATTGGTATATCCAGAGCACATGTGC	contig04812	HM035067.1	AC	AC	AC	AC	AC	AC	AA	AC	AC	AC	CC	CC	CC	CC	AA	CC	CC	CC	CC	CC	AC	AA	AC	XP_002281047.1	PREDICTED: similar to ADP-ribosylation factor	Vitis vinifera	1e-100	0.357408	0.465974
sHbCIR0186	CTTTACTTGTTTCTCGTTGTGTGTTGAGATATGGCTACAAAGAAGAGCGT[Y]AGCAGTCTAAATGACGCAGATTTGAAGGGGAAGAGGGTGTTTGTGAGAGT	contig05269	_	CT	CC	CT	TT	CT	TT	TT	CT	TT	TT	CC	CT	CC	TT	TT			TT		TT	TT	CT	TT	XP_002513352.1	phosphoglycerate kinase, putative	Ricinus communis	2e-118	0.3318	0.42
sHbCIR0187	AAAAAGGCCGTCGCTGTCCTTAAGGGCACCTCCAACGTTGAAGGCGTTGT[Y]ACTTTGACCCAAGAAGGCGATGGTCCCACAACAGTGAATGTTCGTGTCAC	contig05682	_	CC	CT	CT	TT	CT	CT	CT	CT	TT	TT	CC	TT	CC	CT	TT	CC	CT	CT	CC	CT	CT	CT	TT	XP_002331456.1	predicted protein	Populus trichocarpa	2e-75	0.374527	0.499055
sHbCIR0188	TCTGGAACTGTTTGCCTGTCAATCCTTAATGAGGATAGTGGGTGGAGACC[R]GCCATTACTGTGAAGCAAATTCTGGTGGGTATCCAGGACCTGCTGGACCA	contig05708	_	AA	AA	AG	AG	AG	AA	AA	GG	GG	GG	GG	AG	GG	AG	AA	GG	GG	GG	GG	AA	AG	GG	AA	XP_002283130.1	PREDICTED: hypothetical protein	Vitis vinifera	1e-91	0.370711	0.491493
sHbCIR0189	AAGCTTTCCGTGAACAAGAAACCTGCAAAGGCAGCAGGTAAGAAATCTGG[S]AAGGCAGCCAAGGACCCAAACAAGCCAAAGAGGCCTGCTAGTGCTTTCTT	contig05757	HM534683.1	CC	CC	CG	CC	CC	CC	CC	CC	CC	CC	CC	CC	CC	CC	CC	CC	CG	CC	CC	CC	CC	CC	CG	XP_002510689.1	DNA-binding protein MNB1B, putative	Ricinus communis	6e-44	0.114495	0.121928
sHbCIR0190	TGTCGATCGTTCGTATCAGTGACCAAACAGGTGCTATCTCCAATCGCTCC[Y]CTTCGGACTTGTGGGATCCAGAAGGTTTCTTCTCATCACTAAATCTTTGG	contig09838	_	CT	TT	CT	TT	TT	TT	TT	TT	CT	TT	TT	TT	TT	CT	CT	TT	TT	TT	CC	TT	TT	CT	TT	XP_002324683.1	predicted protein	Populus trichocarpa	2e-50	0.246054	0.287335
sHbCIR0191	GGCAGGAAACCCCAAGAGCCCATGTGTTTAGAGCTGTATTTCGTGGGCTT[R]ACAGAGAGGATGTGTTGGTTTTCATTGATGATGATAATACGCTTCAAGTA	contig09838	_	AG	AG	AG	AA	AA	AA	AA	AA	AG	AG	AA	AG	AA	AG	AG	AA	AG	AA	GG	AA	AA	AG	AA	XP_002324683.1	predicted protein	Populus trichocarpa	2e-50	0.311277	0.385633
